# Supplementary material for: LED PEDD Discharge Photometry: Effects of Software Driven Measurements for Sensing Applications
Source: Sensors (Basel). 2022 Feb 16;22(4):1526. doi: 10.3390/s22041526 (PMC8879031; doi:10.3390/s22041526)
Supplement: Supplementary file 1 [file sensors-22-01526-s001.zip]

Archive with 1 entries (1 files):
- sensors-1585604-supplementary.ino
