# Supplementary material for: LED PEDD Discharge Photometry: Effects of Software Driven Measurements for Sensing Applications
Source: Sensors (Basel). 2022 Feb 16;22(4):1526. doi: 10.3390/s22041526 (PMC8879031; doi:10.3390/s22041526)
Supplement: Supplementary file 1 [file sensors-22-01526-s001.zip › sensors-1585604-supplementary.ino]

#define DETECTOR_PIN PD2
#define LED_CHARGE_TIME_MS 100
#define MAX_COUNT 0xFFFF

const uint8_t bitDetector = 1<<DETECTOR_PIN;
volatile uint16_t counter, i, val, counterHigh, counterLow;
volatile uint32_t starTime, endTime;


/* Forward References */
void uncorrectedCounterMethod1(void);
void uncorrectedCounterMethod2(void);
void uncorrectedCounterMethod3(void);

void uncorrectedTimerMethod1(void);
void uncorrectedTimerMethod2(void);
void uncorrectedTimerMethod3(void);

void correctedCounterMethod1(void);
void correctedCounterMethod2(void);
void correctedCounterMethod3(void);

void correctedTimerMethod1(void);
void correctedTimerMethod2(void);
void correctedTimerMethod3(void);

void analysisMethod(bool correctedTsm, bool useCounter, uint8_t method);


void setup() {
  Serial.begin(115200);
}

void loop() {
  /* Run example continuously: Uncorrected Tsm - Method 1: Counter - Figure 4a - Marker: Red diamond */
  analysisMethod(false, true, 1);
}

void analysisMethod(bool correctedTsm, bool useCounter, uint8_t method) {
  
  if(correctedTsm) {                /* Use the corrected Tsm */
    if(useCounter) {                /* Display data as the counter rather than the timer */
      switch(method) {              /* Switch between method of choice */
        case 1:
          correctedCounterMethod1();
          break;
        case 2:
          correctedCounterMethod2();
          break;
        case 3:
          correctedCounterMethod3();
          break;
      }
    } else {                        /* Display data as the timer rather than the counter */
      switch(method) {              /* Switch between method of choice */
        case 1:
          correctedTimerMethod1();
          break;
        case 2:
          correctedTimerMethod2();
          break;
        case 3:
          correctedTimerMethod3();
          break;
      }
    }
  } else {                          /* Use the uncorrected Tsm */
    if(useCounter) {                /* Display data as the counter rather than the timer */
      switch(method) {              /* Switch between method of choice */
        case 1:
          uncorrectedCounterMethod1();
          break;
        case 2:
          uncorrectedCounterMethod2();
          break;
        case 3:
          uncorrectedCounterMethod3();
          break;
      }
    } else {                        /* Display data as the timer rather than the counter */
      switch(method) {              /* Switch between method of choice */
        case 1:
          uncorrectedTimerMethod1();
          break;
        case 2:
          uncorrectedTimerMethod2();
          break;
        case 3:
          uncorrectedTimerMethod3();
          break;
      }
    }
  }    
}

/* *****************************************************
 *  Uncorrected Tsm methods
 *  =======================
 *  Method 1, 2 and 3 - Counter (Figure 4a)
 *  Method 1, 2 and 3 - Timer   (Figure 4b)
 * *****************************************************/

/* Uncorrected Tsm - Method 1: Counter - Figure 4a - Marker: Red diamond */
void uncorrectedCounterMethod1(void) {
  
  // Step 1: Initialise the counter
  counter = 0;

  // Step 2: Charge the LED
  pinMode(DETECTOR_PIN, OUTPUT);
  digitalWrite(DETECTOR_PIN, HIGH); 
  delay(LED_CHARGE_TIME_MS);

  // Step 3: Analyse the discharge using the I/O
  pinMode(DETECTOR_PIN, INPUT);  
  for(i=0;i<MAX_COUNT;i++) {
    val = digitalRead(DETECTOR_PIN);
    if(val == HIGH) {
       counter++;
    }
  }

  // Step 4: Send information to PC
  Serial.println(counter);
}
/* Uncorrected Tsm - Method 2: Counter - Figure 4a - Marker: Green circle */
void uncorrectedCounterMethod2(void) {
  
  // Step 1: Initialise the variable
  counter = 0;

  // Step 2: Charge the LED
  pinMode(DETECTOR_PIN, OUTPUT);
  digitalWrite(DETECTOR_PIN, HIGH); 
  delay(LED_CHARGE_TIME_MS);

  // Step 3: Analyse the discharge using the I/O
  pinMode(DETECTOR_PIN, INPUT);
  for(i=0;i<MAX_COUNT;i++) {
    // Method 2: Registry
    val = PIND & bitDetector;
    if(val == HIGH) {
       counter++;
    }
  }

  // Step 4: Send information to PC
  Serial.println(counter);
}
/* Uncorrected Tsm - Method 3: Counter - Figure 4a - Marker: Blue square */
void uncorrectedCounterMethod3(void) {
  
  // Step 1: Initialise the variable(s)
  counter = 0;

  // Step 2: Charge the LED
  pinMode(DETECTOR_PIN, OUTPUT);
  digitalWrite(DETECTOR_PIN, HIGH); 
  delay(LED_CHARGE_TIME_MS);

  // Step 3: Analyse the discharge using the I/O
  pinMode(DETECTOR_PIN, INPUT);
  for(i=0;i<MAX_COUNT;i++) {
    switch(PIND & bitDetector)
    {
      case bitDetector:
        counter++;
      break;
    }
  }

  // Step 4: Send information to PC
  Serial.println(counter);
}


/* Uncorrected Tsm - Method 1: Timer - Figure 4b - Marker: Red diamond */
void uncorrectedTimerMethod1(void) {
  
  // Step 1: Initialise the variable(s)
  counter = 0;

  // Step 2: Charge the LED
  pinMode(DETECTOR_PIN, OUTPUT);
  digitalWrite(DETECTOR_PIN, HIGH);
  delay(LED_CHARGE_TIME_MS);

  // Step 3: Analyse the discharge using the I/O
  starTime = micros();
  pinMode(DETECTOR_PIN, INPUT);
  for(i=0;i<MAX_COUNT;i++) {
    val = digitalRead(DETECTOR_PIN);
    if(val == HIGH) {
       counter++;
    }
  }
  endTime = micros();

  // Step 4: Send information to PC
  Serial.println(endTime-starTime);
}
/* Uncorrected Tsm - Method 2: Timer - Figure 4b - Marker: Green circle */
void uncorrectedTimerMethod2(void) {
  
  // Step 1: Initialise the variable(s)
  counter = 0;

  // Step 2: Charge the LED
  pinMode(DETECTOR_PIN, OUTPUT);
  digitalWrite(DETECTOR_PIN, HIGH); 
  delay(LED_CHARGE_TIME_MS);

  // Step 3: Analyse the discharge using the I/O
  starTime = micros();
  pinMode(DETECTOR_PIN, INPUT);
  for(i=0;i<MAX_COUNT;i++) {
    // Method 2: Registry
    val = PIND & bitDetector;
    if(val == HIGH) {
       counter++;
    }
  }
  endTime = micros();

  // Step 4: Send information to PC
  Serial.println(endTime-starTime);
}
/* Uncorrected Tsm - Method 3: Timer - Figure 4b - Marker: Blue square */
void uncorrectedTimerMethod3(void) {
  
  // Step 1: Initialise the variable(s)
  counter = 0;

  // Step 2: Charge the LED
  pinMode(DETECTOR_PIN, OUTPUT);
  digitalWrite(DETECTOR_PIN, HIGH); 
  delay(LED_CHARGE_TIME_MS);

  // Step 3: Analyse the discharge using the I/O
  starTime = micros();
  pinMode(DETECTOR_PIN, INPUT);
  for(i=0;i<MAX_COUNT;i++) {
    switch(PIND & bitDetector)
    {
      case bitDetector:
        counter++;
      break;
    }
  }
  endTime = micros();

  // Step 4: Send information to PC
  Serial.println(endTime-starTime);
}


/* *****************************************************
 *  Corrected Tsm methods
 *  =====================
 *  Method 1, 2 and 3 - Counter (Figure 5a)
 *  Method 1, 2 and 3 - Timer   (Figure 5b)
 * *****************************************************/

/* Corrected Tsm - Method 1: Counter - Figure 5a - Marker: Red diamond */
void correctedCounterMethod1(void) {
  
  // Step 1: Initialise the variable(s)
  counterHigh = 0;
  counterLow =  0;

  // Step 2: Charge the LED
  pinMode(DETECTOR_PIN, OUTPUT);
  digitalWrite(DETECTOR_PIN, HIGH); 
  delay(LED_CHARGE_TIME_MS);

  // Step 3: Analyse the discharge using the I/O
  pinMode(DETECTOR_PIN, INPUT);  
  for(i=0;i<MAX_COUNT;i++) {
    val = digitalRead(DETECTOR_PIN);
    if(val == HIGH) {
       counterHigh++;
    }
    if(val == LOW) {
      counterLow++;
    }
  }

  // Step 4: Send information to PC
  Serial.println(counterHigh);
}
/* Corrected Tsm - Method 2: Counter - Figure 5a - Marker: Green circle */
void correctedCounterMethod2(void) {
  
  // Step 1: Initialise the variable(s)
  counterHigh = 0;
  counterLow = 0;

  // Step 2: Charge the LED
  pinMode(DETECTOR_PIN, OUTPUT);
  digitalWrite(DETECTOR_PIN, HIGH); 
  delay(LED_CHARGE_TIME_MS);

  // Step 3: Analyse the discharge using the I/O
  pinMode(DETECTOR_PIN, INPUT);
  for(i=0;i<MAX_COUNT;i++) {
    val = PIND & bitDetector;
    if(val == HIGH) {
       counterHigh++;
    }
    if(val == LOW) {
      counterLow++;
    }
  }

  // Step 4: Send information to PC
  Serial.println(counterHigh);
}
/* Corrected Tsm - Method 3: Counter - Figure 5a - Marker: Blue square */
void correctedCounterMethod3(void) {
  
  // Step 1: Initialise the variable(s)
  counterHigh = 0;
  counterLow = 0;

  // Step 2: Charge the LED
  pinMode(DETECTOR_PIN, OUTPUT);
  digitalWrite(DETECTOR_PIN, HIGH); 
  delay(LED_CHARGE_TIME_MS);

  // Step 3: Analyse the discharge using the I/O
  pinMode(DETECTOR_PIN, INPUT);
  for(i=0;i<MAX_COUNT;i++) {
    val = PIND & bitDetector;
    if(val == HIGH) {
       counterHigh++;
    }
    if(val == 0) {
      counterLow++;
    }
  }

  // Step 4: Send information to PC
  Serial.println(counterHigh);
}


/* Corrected Tsm - Method 1: Timer - Figure 5b - Marker: Red diamond */
void correctedTimerMethod1(void) {
  
  // Step 1: Initialise the variable(s)
  counterHigh = 0;
  counterLow =  0;

  // Step 2: Charge the LED
  pinMode(DETECTOR_PIN, OUTPUT);
  digitalWrite(DETECTOR_PIN, HIGH); 
  delay(LED_CHARGE_TIME_MS);

  // Step 3: Analyse the discharge using the I/O
  starTime = micros();
  pinMode(DETECTOR_PIN, INPUT);  
  for(i=0;i<MAX_COUNT;i++) {
    val = digitalRead(DETECTOR_PIN);
    if(val == HIGH) {
       counterHigh++;
    }
    if(val == LOW) {
      counterLow++;
    }
  }
  endTime = micros();

  // Step 4: Send information to PC
  Serial.println(endTime-starTime);
}
/* Corrected Tsm - Method 2: Timer - Figure 5b - Marker: Green circle */
void correctedTimerMethod2(void) {
  
  // Step 1: Initialise the variable(s)
  counterHigh = 0;
  counterLow = 0;

  // Step 2: Charge the LED
  pinMode(DETECTOR_PIN, OUTPUT);
  digitalWrite(DETECTOR_PIN, HIGH); 
  delay(LED_CHARGE_TIME_MS);

  // Step 3: Analyse the discharge using the I/O
  starTime = micros();
  pinMode(DETECTOR_PIN, INPUT);
  for(i=0;i<MAX_COUNT;i++) {
    val = PIND & bitDetector;
    if(val == HIGH) {
       counterHigh++;
    }
    if(val == LOW) {
      counterLow++;
    }
  }
  endTime = micros();

  // Step 4: Send information to PC
  Serial.println(endTime-starTime);
}
/* Corrected Tsm - Method 3: Timer - Figure 5b - Marker: Blue square */
void correctedTimerMethod3(void) {
  
  // Step 1: Initialise the variable(s)
  counterHigh = 0;
  counterLow = 0;

  // Step 2: Charge the LED
  pinMode(DETECTOR_PIN, OUTPUT);
  digitalWrite(DETECTOR_PIN, HIGH); 
  delay(LED_CHARGE_TIME_MS);

  // Step 3: Analyse the discharge using the I/O
  starTime = micros();
  pinMode(DETECTOR_PIN, INPUT);
  for(i=0;i<MAX_COUNT;i++) {
    val = PIND & bitDetector;
    if(val == HIGH) {
       counterHigh++;
    }
    if(val == 0) {
      counterLow++;
    }
  }
  endTime = micros();

  // Step 4: Send information to PC
  Serial.println(endTime-starTime);
}
